# Supplementary material for: Protective effect of rosiglitazone on microscopic and oxidative stress parameters of ram sperm after freeze-thawing
Source: Sci Rep. 2022 Aug 17;12:13981. doi: 10.1038/s41598-022-18298-2 (PMC9385643; doi:10.1038/s41598-022-18298-2)
Supplement: Supplementary file 1 — Supplementary Information. [file 41598_2022_18298_MOESM1_ESM.xls]

## Sheet: Sheet1
repeat	Treatments	TM	PM	VAP	VSL	VCL	LIN(VSL/VCL)	STR(VSL/VAP)	ALH	BCF	membrane integrity	abnormal forms	Viable	Apoptotic	dead	mitochondria activity	ROS	ATP	PSA
1	0	40.92	17.35	55.77	39.64	102.12	38.82	71.08	6.48	23.54	32.8	24.26	33.63	30.78	35.59	43.89	4.21	73.75	73.31
2	0	39.72	16.77	64.48	39.84	110.85	35.94	61.79	6.28	22.15	42.37	27.9	41.57	26.02	32.41	36.44	4.28	83.98	67.62
3	0	29.14	19.81	56.46	40.12	111.57	35.96	71.06	6.37	12.94	43.05	25.18	31.07	24.47	44.46	41.65	4.8	90.74	65.3
4	0	34.02	14.51	57.55	41.5	115.48	35.94	72.11	6.64	19.55	35.37	23.64	33.68	25.05	41.27	32.05	4.3	98.06	68.56
5	0	45.89	17.97	65.15	41.19	101.81	40.46	63.22	6.87	17.79	36.97	27.62	32.04	35.47	32.49	39.1	4.19	90.65	64.09
6	0	42.62	19.71	54.97	40	103.71	38.57	72.77	6.65	21.06	35.36	28.92	31.95	26.13	41.92	30.92	3.83	94.27	71.02
7	0	49.47	15.87	59	39.21	104.12	37.66	66.46	7.45	18.69	41.77	24.48	35.35	26.46	38.19	38.57	4.26	92.07	65
8	0	46.84	17.8	66.75	39.94	106.89	37.37	59.84	5.61	21.48	39.53	21.49	28.54	31.33	40.13	38.46	4.01	76.68	70.84
1	20	46.91	16.79	56.29	39.72	115.17	34.49	70.56	6.13	17.63	54.59	20.21	34.67	22.15	43.18	40.24	3.95	96.33	68.14
2	20	42.92	16.57	59.83	41.71	103.99	40.11	69.71	6.42	28.01	42.36	24.31	43.3	31.53	25.17	40.36	3.94	89.58	68.11
3	20	42.09	14.27	59.99	42	115.76	36.28	70.01	6.06	24.22	38.69	29.76	40.53	23.63	35.84	48.3	3.7	89.67	71.79
4	20	49.39	17.49	70.37	42.16	107.01	39.4	59.91	6.98	15.09	45.34	22.34	40.06	30.8	29.14	44.66	4	83.84	74.01
5	20	55.29	21.3	59.42	42.35	110.22	38.42	71.27	6.47	17.77	53.04	16.94	42.34	24.93	32.73	39.17	3.87	82.64	75.94
6	20	44.64	12.32	65.42	40.87	108.91	37.53	62.47	5.76	21.67	48.31	26.13	35.52	28.22	36.26	43.53	3.95	93.45	74.4
7	20	44.6	16.27	57.3	39.08	106.91	36.55	68.2	6.35	22.3	40.39	18.66	35.05	33.2	31.75	39.66	4.12	110.81	71.63
8	20	51.74	11.25	65.92	43	107.91	39.85	65.23	6.05	16.87	44.81	28.97	35.3	18.29	46.41	44.63	3.88	99.31	77.33
1	40	62.85	29.11	63	42.08	112.4	37.44	66.79	6.19	21.47	52.49	28.68	46.49	19.81	33.7	49.43	2.59	98.38	80.18
2	40	67.44	30.17	65.57	41.14	110.81	37.13	62.74	6.22	27.92	52.47	16.03	52.65	15.39	31.96	56.89	2.96	112.74	75.06
3	40	58.74	29.22	65.43	43.67	105.55	41.37	66.74	5.89	22.6	60.75	17.28	48.9	11.85	39.25	52.41	2.63	95.05	71.67
4	40	61.72	24.89	63.61	43.37	120.61	35.96	68.18	6.77	24.37	66.12	23.56	54.83	28.08	17.09	52.18	3.33	113.29	81.65
5	40	56.06	19.32	63.03	40.12	116.28	34.5	63.65	6	20.11	57.37	19.95	49.67	15.98	34.35	54.73	3.25	114.92	75.97
6	40	56.78	26.04	67.92	47.03	112.55	41.79	69.24	6.19	15.24	61.04	16.96	58.54	24.06	17.4	61.25	3.65	95.92	72.55
7	40	53.11	23.02	66.52	47.05	98	48.01	70.73	6	26.94	57.74	16.7	55.71	19.14	25.15	45.52	2.49	94.89	76.65
8	40	54.18	21.24	65.61	45.91	115.29	39.82	69.97	6.34	18.57	55.6	24.48	54.57	13.69	31.74	59.26	2.89	121.53	78.2
1	60	61.11	30.98	68.28	42.52	126.02	37.68	62.27	6.14	25.92	63.54	19.27	65.45	10.07	24.48	56.42	2.97	122.83	76.46
2	60	67.32	38.71	64.61	42.19	110.73	38.4	65.3	5.5	26.88	66.74	15.28	64.8	10.81	24.39	56.51	2.52	109.12	82.49
3	60	65.88	31.15	67.94	47.48	120.61	34.98	69.89	6.09	27.26	71.24	20.9	63.58	14.51	21.91	66.45	2.55	121.45	84.39
4	60	68.21	34.12	66.64	46.01	116.29	39.56	69.04	6.56	21.84	66.52	21.06	63.09	19.65	17.26	63.83	2.82	93.74	78.44
5	60	66.55	30.43	68.52	47.07	119.87	39.27	68.7	5.55	22.17	65.51	15.18	57.19	16.77	26.04	57.29	2.54	122.15	84.66
6	60	72.8	30.79	68.86	53.71	111.54	48.15	78	5.8	26.49	56.14	20.24	62.17	12.73	25.1	68.87	2.53	125.35	71.08
7	60	71.54	33.75	64.78	49.75	119.09	41.78	76.8	5.89	23.52	64.53	23.41	63.08	16.36	20.56	65.67	2.24	95.91	78.96
8	60	74.18	28.58	68.1	49.62	114.26	43.43	72.86	5.8	31.16	61.96	20.54	61.52	17.4	21.08	57.88	2.65	126.86	81.15
1	80	45.84	15.07	59.21	40.63	109.15	37.22	68.62	6.46	23.19	42.9	23.41	40.93	28.15	30.92	36.43	4.67	86.03	69.05
2	80	37.03	18.02	60.64	40.48	104.92	38.58	66.75	6.07	20.91	38.37	27.39	42.74	22.68	34.58	35.67	4.08	87.94	77.98
3	80	49.52	16.51	61.23	39.79	106.93	37.21	64.98	6.37	22.41	43.94	24.33	33.8	29.81	36.39	37.84	4.5	93.24	64.92
4	80	48.77	20.34	60.09	40.58	109.21	37.16	67.53	6.35	17.63	38.48	22.41	38.99	29.37	31.64	42.84	3.62	86.49	70.44
5	80	40.93	21.23	56.94	42.97	109.08	39.39	75.47	6.54	23.72	35.21	28.18	33.01	22.34	44.65	42.66	4.18	85.36	73.41
6	80	41.32	18.58	61.63	40.15	106.95	37.54	65.15	6.54	16.27	41.76	21.07	30.08	27.1	42.82	34.83	3.64	89.02	78.85
7	80	39.58	16.63	63.51	41.68	111.02	37.54	65.63	6.62	15.93	40.46	23.57	31.87	32.92	35.21	38.5	4.22	88.17	65.92
8	80	46.82	15.31	63.27	42.21	108.81	38.79	66.71	6.68	17.77	44.34	26	35.83	22.65	41.52	39.37	4.28	98.12	70.36
